# Supplementary material for: Giant Zero-Drift Electronic Behaviors in Methylammonium Lead Halide Perovskite Diodes by Doping Iodine Ions
Source: Materials (Basel). 2018 Sep 4;11(9):1606. doi: 10.3390/ma11091606 (PMC6163366; doi:10.3390/ma11091606)
Supplement: Supplementary file 1 [file materials-11-01606-s001.zip]

Archive with 1 entries (1 files):
- materials-346696-SI.pdf
